# Supplementary material for: Oscillatory autophagy induction is enabled by an updated AMPK-ULK1 regulatory wiring
Source: PLoS One. 2024 Dec 26;19(12):e0313302. doi: 10.1371/journal.pone.0313302 (PMC11671020; doi:10.1371/journal.pone.0313302)
Supplement: S1 Table — Arrows indicate activation, while blocked end lines indicate inhibition between the members (ULK1, AMPK, mTORC1 and “autophagy”) of the network. “Autophagy” refers to the process by which autophagy actually takes place successfully in the cell. The asterisks refer to direct phosphorylation at a given site on the controlled protein. The numbers in the black boxes show the numbered connections in the regulatory network on Fig 1A [13, 15–17, 21, 28–62]. (XLSX) [file pone.0313302.s001.xlsx]

## Sheet: Munka1
Oscillatory autophagy induction is enabled by an updated AMPK-ULK1 regulatory wiring
Orsolya Kapuy, Marianna Holczer, Luca Csabai, Tamás Korcsmáros
	Connections	References	Cell type	Cell line	Treatment	The length of the treatment	The concentration of the treatment
	AMPK -> ULK1	Bach et al, 2011*	human embryonic kidney, mouse fibroblast	HEK293FT, HEK293 c18, 3T3-L1	starvation; rapamycin; A769662	2 h; 2 h; 30 min	KRP supplemented with either 2.5 mM glucose or with the amino acids leucine (408 μM), tyrosine (196 μM), proline (874 μM), methionine (120 μM), histidine (184 μM) and tryptophan (186 μM); 500 nM; 50 μM
		Behrends et al, 2010	human embryonic kidney, human bone osteosarcoma epithelial cells	HEK293, U2OS	rapamycin; bafilomycin A1	6 h; 3 h	200 nM; 100 nM
		Egan et al, 2011*	murine liver, mouse embryonic fibroblast, human embryonic kidney, human bone osteosarcoma epithelial cells	murine liver or primary murine hepatocytes, MEF, HEK293T, U2OS	fenformin; AICAR; metformin; starvation	1 h; 1 h; 2 h; 12 h	5 mM; 2 mM; 2 mM; EBSS
		Kim et al, 2011*	mouse embryonic fibroblast, human embryonic kidney	HEK293, HEK293T, MEF	glucose starvation; AA starvation; Compound C; metformin; rapamycin	4 h; 3 h; 4 h; 2 h; 1 h	glucose-free medium; amino-acid-free medium; 20 µM; 2 mM; 50 nM
		Lee et al, 2010	mouse embryonic fibroblast, human embryonic kidney, human bone osteosarcoma epithelial cells	HEK293,HEK 293T, MEF, U2OS	metformin; AICAR; starvation	20 h; 2 h; 2 h	10 mM; 1 mM; amino acid-free DMEM without FBS/EBSS
		Roach, 2011	review
		Mack et al, 2012*	mouse embryonic fibroblast, human embryonic kidney, african green monkey kidney fibroblast	MEF, HEK293T, COS7	starvation; A769662; AICAR; 2-deoxyglucose	4 h; 2 h; 2 h; 15 min/1 h	EBSS; 100 µM; 1 mM; 25 mM
		Sanchez et al, 2012*	mouse skeletal muscle	C2C12, mice satellite cells,	starvation; rapamycin; torin1; AICAR	3 h; 3 h; 3 h; 6h	modified PBS (100 mM NaCl, 5 mM KCl, 1.5 mM MgSO4, 50 mM NaHCO3, 1 mM NaH2PO4, 2 mM CaCl2) without serum; 50 nM; 250 nM; 1 mM;
		Laker et al, 2017*	mouse	male C57BL/6 J mice (10–12 weeks old)	exercise	immediately post-exercise, and 6 h post exercise
		Tian et al, 2015*	human cervical carcinoma, mouse embryonic fibroblast	HeLa, MEF	hypoxia	12 h	1 % O2
	AMPK -> autophagy	Meijer et al, 2015	review
		Meley et al, 2006	Hepatocytes, human colon cancer cells, human cervical carcinoma	Wistar rats, HT-29, HeLa	glucose starvation; AA starvation; rapamycin; metformin; 3-methyladenine; IL-13; AICAR; compound C	90 min; 2 h; 100 min; 75 min; 2 h; 2 h; 75 min; 100 min	20 mM; amino-acid-free medium; 100 nM; 1-10 mM; 10mM; 30 ng/ml; 0.1-10 mM; 40 μm
		Abada et al, 2014	review
	AMPK -| mTORC1	Gwinn et al, 2008*	mouse embryonic fibroblast, mouse skeletal muscle, human embryonic kidney	MEF, C2C12, HEK293T	phenformin; AICAR; resveratrol;	1-48 h; 1-24 h; 30 min	5 mM; 2 mM; 50 µM;
		Inoki et al, 2003	human embryonic kidney, mouse embryonic fibroblast	HEK293, MEF	glucose starvation; 2-deoxy-glucose; FCCP; Rottlerin; mannitol; rapamycin; azide; oligomycin; rotenone	2-96 h; 15 min; 15 min; 15 min; 15 min; 30 min; 15 min; 15 min; 15 min	D-glucose-free DMEM; 25 mM; 10 µM; 10 µM; 6.25-100 mM; 20 nM; 1 mM; 6.3 μM; 20 μM
	AMPK -| ULK1	Park et al, 2023*	human colon cancer, human cervical carcinoma, human embryonic kidney, human hepatocellular carcinoma, mouse skeletal muscle, human lung carcinoma, mouse hippocampal cell	HCT116, HeLa, HEK293T, HepG2, C2C12, A549, HT22, mouse primary hepatocytes	glucose starvation; AA starvation; torin1; rapamycin; A769662; 991; MK8722; GSK621; phenformin; oligomycin A; antimycin A; rotenone; carbonyl cyanide 3-chlorophenylhydrazone	2 h; 2 h; 1 h; 1 h; 30 min; 30 min; 30min; 30 min; 2 h; 1 h; 1 h; 1 h; 1 h	glucose starvation medium; amino acid-deprived medium - EBSS; 250 nM; 100 nM; 100 µM; 10 µM; 10 µM; 10 µM; 2 mM; 10 µM; 10 µM; 1 µM; 25 µM
		Narvajas et al, 2013	human cervical carcinoma, human pancreatic cancer cells, human pancreas adenocarcinoma, mouse embryonic fibroblast	HeLa, SU86.86, Panc04.03, MEF	YT-2-6; UNC0638; torin1; rapamycin; starvation	3-12 h; 3-12 h; 3-12 h; 12 h; 18 h	3 μM; 5 μM; 250 nM; 100 nM; RPMI medium without glucose
		Nwadike et al, 2018	human embryonic kidney, mouse embryonic fibroblast,human cervical carcinoma, human breast cancer cell, human ovarian cancer cell, mouse melanoma, human epidermoid squamous carcinoma	HEK293A, MEF, HeLa, 4T1, SKOV3, OVCAR, B16-F0, A431	glu starvation; AA starvation; chloroquine; bafilomycin A1; A769662	2-18 h; 2-18 h; 2 h; 2 h; 2 h	glucose-free DMEM containing 4 mM l-glutamine; EBSS; 25 μM; 10 nM; 50 μM
		Kazyken et al, 2024*	mouse embryonic fibroblast, human cervical carcinoma, mouse skeletal muscle, human embryonic kidney, human bone osteosarcoma epithelial cells	MEF, HeLa, C2C12, HEK293, U2OS	glucose starvation; AA starvation; bafilomycin A1; torin1; compound 991; BAY-3827; AICAR; rapamycin; MRT68921; E64D; pepstatin A	2 h; 0.5–16 h; 1-4 h; 40 min/1–4 ; 2 h; 2 h; 2 h; 2 h; 2.5 h; 1-4 h;1-4 h	amino acid- and glucose-free DMEM containing dFBS (10%) and amino acid [1×] solution plus L-glutamine; amino acid-free media;1 µM; 100 nM; 10 µM;1 µM; 2 mM; 20 nM; 10 µM; 10 µg/mL; 10 µg/mL
	AMPK -|autophagy	Li et al, 2023	photoreceptor cell, mouse	661 W, C57BL/6 J	light exposure: visible light (400-800 nm); metformin; rapamycin; N-acetyl-L-cysteine; 3-MA	2 to 3 day; 2 to 3 day; 2 to 3 day; 2 to 3 day; 3 day	1800 lx; 10 mM; 80-150 nM; 5 mM; 2.5–7.5 mM
	ULK1 -> AMPK	Yanagi et al, 2023	mouse,	C57BL/6	CKD (chronic kidney disease)		sham operation or 5/6 nephrectomy
		Yanagi et al, preprint*	human embryonic kidney, rat kidney epithelial cells, mouse	HEK293, NRK-52E, C57BL/6	AICAR; MK8722; BL918	12 h/ 45 min; 15 min/ 30 min; 15 min/ 30 min	250 and 500 μM/ 1.0 mg/g body weight; 1, 5, and 10 μM/ 30 mg/kg body weight; 1 and 5 μM/ 20 or 40 mg/kg/day
	ULK1 -> autophagy	Chan et al, 2007	human embryonic kidney, human cervical carcinoma	HEK293A, HeLa	starvation; rapamycin	2 h; 30 min	EBSS; 50 μg/ml
		Neufeld, 2007	review
		Zachari et al, 2017	review
	ULK1 -| AMPK	Löffler et al, 2011*	human embryonic kidney, mouse embryonic fibroblast	HEK293, MEF	doxycycline; starvation; rapamycin	2-24 h; 2 h; 2 h	0.1 μg/ml; PBS, serum starved, EBSS; 100 nM
		Dite et al, 2017*	mouse embryonic fibroblast, human embryonic kidney, African green monkey kidney fibroblast-like cell	MEF, HEK293, COS7	A769662; phenformin; glucose starvation;AICAR; H2O2; ionomycin , AA starvation; 6965; AZD8055; INK128	60-90 min; 1 h; 4 h; 1 h; 45 min; 15 min; 4 h; 45 min-1 h; 1 h; 1 h	20 μM-300 μM; 2 mM; glucose-free DMEM + 10% serum; 2 mM; 1 min; 2.5 μM; EBSS medium; 10 μM; 1 μM; 1 μM
	ULK1 -| mTORC1	Dunlop et al, 2011*	human embryonic kidney	HEK293	insulin; serum starvation; AA starvation	30 min; overnight; overnight	100 nM; serum-free DMEM; amino acid- and serum-free Krebs Ringer Buffer
		Jung et al, 2011*	human embryonic kidney, mouse embryonic fibroblast, human cervical carcinoma	HEK293T, MEF, HeLa	leucine; insulin	10-120 min; 10-120 min	52 µg/ml; 10 nM
	mTORC1 -| ULK1	Ganley et al, 2009*	human embryonic kidney, mouse embryonic fibroblast, human bone osteosarcoma epithelial cells	HEK293, MEF, U2OS	AA starvation; rapamycin	1-1.5 h; 1-1.5 h	amino acid-free DMEM; 500 nM
		Hosokawa et al, 2009*	mouse embryonic fibroblast, human cervical carcinoma, human embryonic kidney, fibroblast cell	MEF, HeLa, HEK293T, NIH3T3	AA starvation; rapamycin; E64d; pepstatin A	1-4 h; 1 h; 2 h; 2 h	amino acid–free DMEM;100 ng/ml; 50 μM; 50 μg/m
		Kim et al, 2011*	human embryonic kidney, mouse embryonic fibroblast	HEK293, HEK293T, MEF	glucose starvation; AA starvation; rapamycin; compound C; metformin	2.5-5 h; 3-4 h; 3 h; 4 h; 2 h	glucose-free medium; amino-acid-free medium; 50 nM; 20 µM; 2 mM
		Jung et al, 2009*	human embryonic kidney, human cervical carcinoma, mouse embryonic fibroblast	HEK293T, HeLa, MEF	rapamycin; pepstatin A; E-64; leucine starvation	1-24 h; 2-24 h; 4 h; 1-24 h	50-100 nM; 10 μg/ml; 10 μg/ml; leucine free medium
	mTORC1 -| AMPK	Holczer et al, 2019	human embryonic kidney	HEK293T	glucose starvation; rapamycin; Compound C	6-24 h; 0.5-2 h; 0.5-2.5 h	glucose-free medium; 100 nM; 2 µM
		Ling et al, 2020*	yeast, human embryonic kidney, mouse skeletal muscle, African green monkey kidney fibroblast-like cell, mouse embryonic fibroblast	Schizosaccharomyces pombe, HEK293T, C2C12, COS7, MEF	starvation; torin1; glucose starvation; Arg starvation; rapamycin; Arg/Lys starvation; 2-deoxyglucose	2-8 days; 2 h - 6 days; 3 h; 3 h; 1 h; 150 min; 150 min	low energy media (1% sucrose or 3% gluconate + 0.05% glucose); 1-50 μM; glucose free medium; Arg-free medium; 10-50 nM; Arg/Lys-free medium; 20 mM
	mTORC1 -| autophagy	Nazio et al, 2013	human embryonic kidney, human cervical carcinoma, mouse embryonic fibroblast	HEK293, HeLa, MEF	cycloheximide; rapamycin; starvation; chloroquine; torin1; MG132	6-8 h; 3 h; 30 min-1 h; 1-2 h; 3 h; 6 h	35 μM; 100 nM; starvation medium/EBS; -; 250 nM; 20 μM
		Yuan et al, 2013	human embryonic kidney	HEK293, HEK293A	AA starvation; torin1; rapamycin; bafilomycin A1	0.5-2 h; 1 h; 1 h; 1 h	amino-acid free DMEM; 100 nM; 50 nM; 100 nM
		Settembre et al, 2013	review
		Martina et al, 2012	retinal pigment epithelia, human cervical carcinoma, epithelial cell	ARPE-19, HeLa, CF7	starvation; torin1; LY294002; wortmannin; rapamycin; U0126; PD98059; PP242; MK2206; XL147; SB203580; MAPK8 inhibitor II; Compound C; AMPK activator	4 h; 1 h; 2 h; 2 h; 2 h; 2 h; 2 h; 2 h; 2 h; 2 h; 2 h; 2 h; 2 h; 2 h	EBSS; 250 nM; 50 μM; 2 μM; 0.2 μM; 20 μM; 50 μM; 1 μM; 1 μM; 10 μM; 20 μM; 20 μM; 40 μM; 20 μM
		Kim et al, 2015	review
		Settembre et al, 2012	human embryonic kidney, human cervical carcinoma, mouse embryonic fibroblast, mouse	HEK293T, HeLa, MEF, primary hepatocytes,	chloroquine; Salicylihalamide A; torin1; torin2; rapamycin; U0126; AA starvation	3 h/overnight; 3 h; 1-4 h/overnight; 1-3h; 3 h; 3 h/overnight; 1 h	100 μM; 2 μM; 250 nM; 250 nM; 2.5 μM; 50 μM; amino-acid-free medium
